# Supplementary material for: 3D Cultures of Salivary Gland Cells in Native or Gelled Egg Yolk Plasma, Combined with Egg White and 3D-Printing of Gelled Egg Yolk Plasma
Source: Materials (Basel). 2019 Oct 24;12(21):3480. doi: 10.3390/ma12213480 (PMC6861896; doi:10.3390/ma12213480)
Supplement: Supplementary file 1 [file materials-12-03480-s001.zip]

Archive with 1 entries (1 files):
- materials-598611-SI.pdf
